# Supplementary material for: Immune-Inflammatory Response in Lifespan—What Role Does It Play in Extreme Longevity? A Sicilian Semi- and Supercentenarians Study
Source: Biology (Basel). 2024 Dec 4;13(12):1010. doi: 10.3390/biology13121010 (PMC11673833; doi:10.3390/biology13121010)
Supplement: Supplementary file 1 [file biology-13-01010-s001.zip]

Archive with 1 entries (1 files):
- biology-3252578-supplementary.pdf
